# Supplementary material for: Spuriously transcribed RNAs from CRISPR-sgRNA expression plasmids scaffold biomolecular condensate formation and hamper accurate genomic imaging
Source: Nucleic Acids Res. 2025 Mar 22;53(6):gkaf192. doi: 10.1093/nar/gkaf192 (PMC11928936; doi:10.1093/nar/gkaf192)
Supplement: gkaf192_Supplemental_Files [file gkaf192_supplemental_files.zip]

Archive with 3 entries (3 files):
- MSQ WRN et al 1212 NAR-03018-Met-G-2024 R1 Supplementary.pdf
- Supplementary Movie S1.mp4
- Supplementary Movie S2.mp4
